# Supplementary material for: The Effect of Microwave Oven Extraction Temperature, Time, and Power Optimization on the Determination of Heavy Metals in Apricot by ICP-MS
Source: ACS Omega. 2026 Jun 18;11(25):36454–67. doi: 10.1021/acsomega.5c13020 (PMC13325156; doi:10.1021/acsomega.5c13020)
Supplement: Supplementary file 1 [file ao5c13020_si_001.xlsx]

## Sheet: Zn
Temperature rate parameter variance					S.devision
1k-Zn	2.31655	0.0506134	0.58001	-0.29342	0.461746
2b-Zn	2.14533	-0.111744	0.797423	-0.241186
3c-Zn	1.71659	-0.248663	0.942753	-0.133679
4k-Zn	1.71203	-0.0150112	1.19462	-0.346021
5b-Zn	1.64146	0.273427	1.21802	-0.433063
6c-Zn	1.60442	5.93953	6.91811	-0.633647
7k-Zn	1.53643	12.6567	16.9264	-0.651688
8b-Zn	1.15877	3.16415	2.49531	-0.595757
9c-Zn	1.14166	3.12342	3.80391	-0.607738
10k-Zn	1.0511	1.54908	3.34347	-0.579385
11b-Zn	0.936852	1.15442	2.67684	-0.558278
12c-Zn	0.88646	1.03359	2.86009	-0.555397
mean	1.48731
S. Deviation	0.461746									Z
Time rate parameter variance					S.devision
1k-Zn	2.74413	-0.216614	0.593697	-0.0876066	0.612087
2b-Zn	2.48997	-0.211833	0.163835	0.146783
3c-Zn	2.33064	-0.43866	8.25474	-0.0995022
4k-Zn	2.14636	-0.131256	0.259918	-0.052322
5b-Zn	2.01311	-0.402645	1.04925	0.193359
6c-Zn	1.69148	-0.343957	13.3977	-0.288891
7k-Zn	1.61252	-0.354302	12.7398	-0.274577
8b-Zn	1.1874	-0.509104	4.88159	0.261217
9c-Zn	1.16875	-0.395069	11.9267	-0.212324
10k-Zn	1.10094	-0.251551	4.84004	-0.33006
11b-Zn	1.07227	-0.0789964	1.17297	-0.312255
12c-Zn	1.05953	-0.3886	30.9413	-0.249871
mean	1.71809
S.Deviation	0.651468
Power rate parameter variance					S.devision
1k-Zn	1.75292	180.058	-0.605313	1.17003	0.19854
2b-Zn	1.39242	0.201336	-0.00143381	-0.142483
3c-Zn	1.26362	-0.00583752	-0.172824	0.273569
4k-Zn	1.26149	321.318	-0.605893	1.1762
5b-Zn	1.25169	0.265627	-0.108501	-0.0810276
6c-Zn	1.22816	0.526544	-0.330778	0.175568
7k-Zn	1.17162	271.551	-0.607355	1.2247
8b-Zn	1.16204	0.21054	-0.0394064	-0.117309
9c-Zn	1.14119	0.185022	-0.173844	0.0574073
10k-Zn	1.07712	673.233	-0.609312	1.27826
11b-Zn	1.03881	0.297304	-0.180637	-0.00863539
12c-Zn	0.994651	0.506341	-0.327957	0.17905
mean	1.22798
S. Deviation	0.19854

## Sheet: Cu
Temperature rate parameter variance					S.Devision
1k-cu	0.331861	0.108259	-0.0219796	-0.0699491	#NAME?
2b-cu	0.291327	0.153438	0.0384651	-0.145348
3c-cu	0.28545	0.0543885	0.0769014	-0.109522
4k-cu	0.284605	-0.00823644	0.0288845	-0.0193855
5b-cu	0.201784	-0.15467	0.0979808	0.103428
6c-Cu	0.199435	-0.15828	0.229811	0.00117791
7k-Cu	0.177314	-0.0170904	0.0817324	-0.0549717
8b-Cu	0.15969	-0.0179338	-0.0368834	0.0599476
9c-Cu	0.120241	0.0768087	-0.0406886	-0.028103
10k-Cu	0.115382	0.0845264	0.0349999	-0.100521
11b-Cu	0.0895928	0.0186232	0.0694381	-0.0768199
12c-Cu	0.0872811	0.379737	0.563067	-0.38855
mean	0.19533
S. Deviation	0.0855389
Time rate parameter variance					S.Devision
1k-cu	0.499626	-0.154737	0.668513	-0.178713	#NAME?
2b-cu	0.400332	-0.170045	0.0617357	0.171973
3c-cu	0.399613	-0.381394	5.16389	-0.181152
4k-cu	0.38484	-0.0597465	0.310111	-0.147604
5b-cu	0.262755	0.0180686	0.0340149	-0.0482027
6c-Cu	0.232662	-0.425659	7.28913	-0.121447
7k-Cu	0.219144	-0.226558	3.39198	-0.324046
8b-Cu	0.216025	-0.239521	0.728094	-0.0961414
9c-Cu	0.215287	-0.40893	7.04008	-0.155246
10k-Cu	0.169028	-0.213714	1.71395	-0.264561
11b-Cu	0.153584	-3.04892e-05	-0.136681	0.188144
12c-Cu	0.14708	-0.43629	11.0786	-0.125298
mean	0.274998
S. Deviation	0.116072
Power rate parameter variance					S S.Devision
1k-cu	1.36187	-0.587053	1.0216	10.9443	0.484963
2b-cu	1.31105	0.0745989	-0.0941736	0.03578
3c-cu	1.22983	-0.0397901	0.184098	-0.102363
4k-cu	1.22097	-0.611943	1.70437	17.7674
5b-cu	0.403443	0.353386	0.473139	-0.368005
6c-Cu	0.35296	0.450819	0.585513	-0.40477
7k-Cu	0.337377	-0.599713	1.2995	13.9441
8b-Cu	0.236536	0.113477	0.0460372	-0.127341
9c-Cu	0.227642	-0.072057	0.2319	-0.0995803
10k-Cu	0.203086	-0.602284	1.41283	13.0473
11b-Cu	0.177743	0.0368085	0.244953	-0.188482
12c-Cu	0.17711	0.0206371	-0.0498779	0.033353
mean	0.603301
S. Deviation	0.484963

## Sheet: As
Temperature rate parameter variance					S.devision
1k -Ass	0.300061	-0.49494	0.908787	1.01554	0.730017
2b-As	0.505619	0.109084	0.237816	-0.225095
3c-As	0.5184	-0.23864	0.550035	-0.0397666
4k-As	0.869127	-0.422126	1.2892	0.200932
5b-As	1.41915	-0.0927994	0.0162671	0.0944335
6c-As	1.43109	-0.134674	0.483801	-0.145607
7k-As	1.58587	-0.227306	0.418016	-0.000616406
8b-As	1.8248	-0.357009	1.29689	-0.0093104
9c-As	1.8651	-0.118723	0.0317801	0.115966
10k-As	2.16614	-0.181899	0.225521	0.0398498
11b-As	2.3019	-0.0357904	0.102283	-0.0527367
12c-As	2.38585	0.201314	0.496266	-0.332999
	1.43109
mean	1.43109
S.devision	0.730017
Time rate parameter variance					S.devision
1k -As	3.08103	-0.415812	2.63843	-0.0132009	0.901461
2b-As	3.7551	-0.401485	2.28482	-0.0241687
3c-As	3.73746	-0.0670582	-0.0643525	0.163679
4k-As	3.56848	-0.632787	16.2566	3.56958
5b-As	2.95185	-0.212979	0.550528	-0.0778687
6c-As	2.92906	-0.306204	-0.0933146	1.19426
7k-As	2.42553	-0.530294	1.99838	0.860486
8b-As	2.19974	0.417726	2.55529	-0.503321
9c-As	1.65913	-0.181041	0.307358	-0.0138416
10k-As	1.58124	-0.336245	1.70508	-0.110119
11b-As	1.48955	-0.485417	1.84055	0.419176
12c-As	1.34231	-0.505882	0.701307	1.57461
mean	2.56004
S.devision	0.901461
Power rate parameter variance					S.devision
1k -Ass	2.47254	-0.0565664	-0.350243	1.49373	0.497803
2b-As	2.13573	-0.170026	0.632806	-0.154478
3c-As	1.5465	0.958681	-0.513364	1.30135
4k-As	1.47061	0.0240256	-0.354043	1.10362
5b-As	1.39392	1.24514	-0.412053	0.17129
6c-As	1.28722	1.10016	-0.48822	0.754746
7k-As	1.28428	-0.304273	0.324156	0.238456
8b-As	1.24137	1.9437	-0.559758	1.57191
9c-As	1.24134	1.39865	-0.544547	1.58076
10k-As	0.955358	1.07451	-0.533698	1.67792
11b-As	0.82858	0.23504	-0.276093	0.236222
12c-As	0.759804	0.463407	-0.497993	2.08014
mean	1.38477
S.devision	0.497803

## Sheet: Se
Temperature rate parameter variance					S.devision
1k -Se	2.70826	-0.632372	4.71684	8.52965	0.651879
2b-Se	2.14571	-0.400244	3.73135	-0.108177
3c-Se	1.83089	0.0154156	7.61868	-0.47345
4k-Se	1.2158	-0.296507	1.21068	-0.112036
5b-Se	1.03794	-0.234559	0.278221	0.0974219
6c-Se	1.01566	-0.169452	0.705729	-0.17336
7k-Se	0.915968	0.0967661	0.162149	-0.185504
8b-Se	0.874105	0.241361	0.203808	-0.26672
9c-Se	0.814859	0.0154866	0.904557	-0.328946
10k-Se	0.736239	-0.294324	1.7548	-0.180272
11b-Se	0.726069	-0.377883	9.93477	-0.23144
12c-Se	0.671864	0.15611	1.10243	-0.397369
mean	1.22445
S. Deviation	0.651879
Time rate parameter variance					S.devision
1k -Se	3.72118	0.0384399	-0.509086	#DIV/0!	0.909058
2b-Se	3.6165	-0.192681	0.693111	-0.145813
3c-Se	3.37702	70.7358	-0.642168	4.22321
4k-Se	3.13872	-0.0187305	-0.495182	#DIV/0!
5b-Se	2.37526	3.32075	-0.609988	3.88921
6c-Se	2.31762	113.233	-0.644323	4.56457
7k-Se	2.26856	-0.549989	0.285621	#DIV/0!
8b-Se	2.11502	-0.622354	1.84079	#DIV/0!
9c-Se	2.05164	72.4775	-0.647921	5.84391
10k-Se	1.53974	-0.303685	0.34379	0.219953
11b-Se	1.38262	-0.567886	0.56636	20.1084
12c-Se	0.863013	0.893684	-0.592008	46.8488
mean	2.39724
S. Deviation	0.909058
Power rate parameter variance					S.devision
1k -Se	1.6645	-0.623083	#DIV/0!	1.88273	0.812457
2b-Se	2.8192	0.940537	-0.534087	1.95548
3c-Se	0	#DIV/0!	#DIV/0!	#DIV/0!
4k-Se	0.473418	-0.607006	#DIV/0!	1.19573
5b-Se	0.287006	0.906454	-0.584475	13.5201
6c-Se	0.58844	0.248148	-0.545209	#DIV/0!
7k-Se	0.408964	-0.582843	#DIV/0!	0.658873
8b-Se	0.0405782	-0.666667	#DIV/0!	#DIV/0!
9c-Se	0.682539	0.03938	1.01696	-0.35153
10k-Se	0.679914	-0.0106389	-0.40008	2.10215
11b-Se	0.0323985	#DIV/0!	-0.666667	#DIV/0!
12c-Se	0.294133	-0.519405	#DIV/0!	0.0878473
mean	0.664257
S. Deviation	0.812457

## Sheet: Cd
Temperature rate parameter variance					S.devision
1k -Cd	1.15105	-0.0764702	0.070018	0.0176726	0.0373136
2b-Cd	1.15372	-0.0663795	0.0661675	0.00912043
3c-Cd	1.15617	-0.0120619	0.0342641	-0.0204911
4k-Cd	1.17282	-0.209803	0.264538	0.0596696
5b-Cd	1.17642	0.0385798	0.00303617	-0.038622
6c-Cd	1.18493	0.061419	-0.016347	-0.0396125
7k-Cd	1.19375	-0.140612	0.099552	0.0788423
8b-Cd	1.19968	-0.039046	0.0561636	-0.012389
9c-Cd	1.19968	0.00260424	0.256126	-0.171156
10k-Cd	1.21468	-0.0635496	0.0553486	0.0156578
11b-Cd	1.23283	-0.0857033	0.0468303	0.0515264
12c-Cd	1.28111	0.00747001	0.0868291	-0.0802963
mean	1.19307
S. Deviation	0.0373136
Time rate parameter variance					S.devision
1k -Cd	1.52581	-0.105443	0.160077	-0.0197202	0.0917976
2b-Cd	1.57616	-0.114983	0.254696	-0.0680967
3c-Cd	1.55098	-0.400074	2.76076	-0.0629895
4k-Cd	1.84826	0.0341106	0.140023	-0.134806
5b-Cd	1.50518	-0.108442	0.358109	-0.124382
6c-Cd	1.63481	-0.31769	3.17345	-0.227669
7k-Cd	1.64097	-0.11901	0.143899	0.00937703
8b-Cd	1.57701	-0.0524859	0.31073	-0.153742
9c-Cd	1.64125	-0.203553	3.30767	-0.338747
10k-Cd	1.51794	-0.0750311	0.208312	-0.0836461
11b-Cd	1.64125	-0.357868	0.660407	0.189875
12c-Cd	1.6253	-0.333737	3.91435	-0.22816
	1.64125
mean	1.60708
S. Deviation	0.332866
	1.59429
Power rate parameter variance	1.55098				S.devision
1k -Cd	2.78394	-0.225091	1.55823	-0.241637	0.332866
2b-Cd	3.28872	0.107002	1.18787	-0.390093
3c-Cd	3.33429	66.04	0.0204102	-0.501268
4k-Cd	3.40511	-0.239159	0.757573	-0.104504
5b-Cd	3.64335	0.168604	0.93968	-0.386024
6c-Cd	3.6771	-0.172525	0.976373	-0.222109
7k-Cd	3.70043	-0.129439	1.36222	-0.299712
8b-Cd	3.7546	-0.235455	1.04612	-0.168954
9c-Cd	3.81296	-0.139639	0.156942	0.0273795
10k-Cd	3.84032	-0.361057	1.0556	0.054363
11b-Cd	3.84116	0.481415	0.581005	-0.409144
12c-Cd	3.98189	0.717669	0.313743	-0.396366
mean	3.58866
S. Deviation	0.332866

## Sheet: Hg
Temperature rate parameter variance					S. Deviation
1k-Hg	0.293816	-0.115593	-0.164785	0.48809	0.0561024
2b-Hg	0.270523	-0.176425	0.787476	-0.184561
3c-Hg	0.254054	-0.0757356	0.572926	-0.220152
4k-Hg	0.23847	-0.18741	0.109129	0.152395
5b-Hg	0.2226	-0.11303	1.37146	-0.310766
6c-Hg	0.207342	-0.348666	0.878812	0.0724581
7k-Hg	0.205776	0.150395	1.04475	-0.390866
8b-Hg	0.203371	-0.449792	2.93019	0.0775095
9c-Hg	0.199275	0.0577277	0.682932	-0.315245
10k-Hg	0.160331	0.140321	1.78977	-0.4333
11b-Hg	0.116902	-0.200207	0.512752	-0.0814142
12c-Hg	0.110916	-0.39785	4.11582	-0.12573
mean	0.206948
S. Deviation	0.0561024
Time rate parameter variance					S. Deviation
1k-Hg	1.28551	-0.442925	0.39755	1.04343	0.396456
2b-Hg	1.23644	0.597636	0.630466	-0.432061
3c-Hg	1.22501	0.0131236	-0.350203	1.10966
4k-Hg	1.1789	1.06593	0.579159	-0.46885
5b-Hg	1.02941	2.79769	0.946121	-0.550125
6c-Hg	0.716866	0.383114	-0.19843	-0.0286008
7k-Hg	0.49372	0.411838	2.4365	-0.500177
8b-Hg	0.454933	-0.196945	0.979308	-0.199698
9c-Hg	0.44069	0.778388	0.554496	-0.44271
10k-Hg	0.417124	1.01471	1.96671	-0.538443
11b-Hg	0.331332	1.80544	2.48539	-0.575667
12c-Hg	0.32137	-0.109329	-0.244202	0.804578
mean	0.760942
S. Deviation	0.396456
Power rate parameter variance					S. Deviation
1k-Hg	0.964797	0.247266	-0.331777	0.425029	0.227779
2b-Hg	0.707398	5.59126	-0.614385	2.92119
3c-Hg	0.376825	4.93064	-0.377845	-0.183051
4k-Hg	0.371723	5.07686	-0.617766	3.56112
5b-Hg	0.355298	7.26852	-0.627364	4.11579
6c-Hg	0.330465	8.71513	-0.642082	8.6967
7k-Hg	0.358578	2.65907	-0.587572	2.31078
8b-Hg	0.555208	6.00687	-0.631072	5.81545
9c-Hg	0.299217	13.6198	-0.651183	14.44
10k-Hg	0.273399	2.58808	-0.588679	2.44702
11b-Hg	0.286308	15.5517	-0.652732	15.6778
12c-Hg	0.105091	5.06254	-0.630662	6.84281
mean	0.415359
S. Deviation	0.227779

## Sheet: Pb
Temperature rate parameter variance					S.devision
1k-Pb	0.492491	-0.411091	0.825692	0.325896	0.120597
2b-Pb	0.379804	-0.534905	1.12467	1.63685
3c-Pb	0.302818	-0.461409	0.508909	1.08086
4k-Pb	0.245339	-0.450925	0.987505	0.480137
5b-Pb	0.355113	-0.181533	0.366345	-0.0442729
6c-Pb	0.174336	-0.111728	0.101083	0.0351727
7k-Pb	0.172031	-0.114499	0.959434	-0.264892
8b-Pb	0.163733	-0.332674	0.0565797	0.801702
9c-Pb	0.148502	-0.226977	0.303252	0.0648885
10k-Pb	0.14768	-0.219043	0.257354	0.0820178
11b-Pb	0.12317	-0.0448455	0.77163	-0.279849
12c-Pb	0.119928	0.0929772	0.225379	-0.211974
mean	0.235412
S. Deviation	0.120597
Time rate parameter variance					S.devision
1k-Pb	0.526552	-0.442925	0.39755	1.04343	0.111057
2b-Pb	0.377629	0.597636	0.630466	-0.432061
3c-Pb	0.453719	0.0131236	-0.350203	1.10966
4k-Pb	0.356609	1.06593	0.579159	-0.46885
5b-Pb	0.555173	2.79769	0.946121	-0.550125
6c-Pb	0.716866	0.383114	-0.19843	-0.0286008
7k-Pb	0.49372	0.411838	2.4365	-0.500177
8b-Pb	0.454933	-0.196945	0.979308	-0.199698
9c-Pb	0.44069	0.778388	0.554496	-0.44271
10k-Pb	0.417124	1.01471	1.96671	-0.538443
11b-Pb	0.331332	1.80544	2.48539	-0.575667
12c-Pb	0.32137	-0.109329	-0.244202	0.804578
mean	0.45381
S. Deviation	0.111057
Power rate parameter variance					S.devision
1k-Pb	0.679505	-0.143453	0.450281	-0.125109	0.120026
2b-Pb	0.605448	0.145306	-0.107065	-0.00692049
3c-Pb	0.58138	-0.412412	7.78019	-0.155572
4k-Pb	0.550685	-0.253522	0.734393	-0.0773254
5b-Pb	0.604255	-0.324856	12.1721	-0.306959
6c-Pb	0.42533	-0.617332	5.31168	3.37952
7k-Pb	0.439772	-0.141587	0.0885988	0.0911692
8b-Pb	0.427552	-0.362085	1.12473	0.0397753
9c-Pb	0.423653	-0.359105	11.0737	-0.263003
10k-Pb	0.410345	-0.223224	1.78836	-0.261444
11b-Pb	0.40424	-0.336687	3.39485	-0.209409
12c-Pb	0.253583	-0.334077	21.5723	-0.312253
mean	0.483812
S. Deviation	0.120026

## Sheet: Mean- SDevision- Min.max
	MWOD Tem	MWOD Tim	MWOD Pow
Cu
mean	0.195	0.274	0.603
Min	0.087	0.147	1361
Max	0.331	0.499	1361
SSD	0.085	0.116	0.177
Zn
mean	1487	1718	1227
Min	0.886	1059	1752
Max	2316	2744	0.994
SSD	0.462	0.652	0.198
As
mean	1224	2560	1384
Min	0.3	1342	0.76
Max	2385	3081	2472
SSD	0.73	2560	2060
Se
mean	1224	2397	0.664
Min	0.672	0.863	0.294
Max	2708	3721	1664
SSD	0.652	0.909	0.812
Cd
mean	1193	1607	3588
Min	1151	1525	2783
Max	1281	1625	3982
SSD	0.037	0.332	0.332
Hg
mean	0.207	0.761	0.415
Min	0.111	0.321	0.105
Max	0.294	1285	0.965
SSD	0.056	0.396	0.228
Pb
mean	0.235	0.453	0.483
Min	0.12	0.321	0.253
Max	0.492	0.526	0.679
SSD	0.121	0.111	0.12
