# Supplementary material for: The Effect of Microwave Oven Extraction Temperature, Time, and Power Optimization on the Determination of Heavy Metals in Apricot by ICP-MS
Source: ACS Omega. 2026 Jun 18;11(25):36454–67. doi: 10.1021/acsomega.5c13020 (PMC13325156; doi:10.1021/acsomega.5c13020)
Supplement: Supplementary file 2 [file ao5c13020_si_002.xlsx]

## Sheet: Full
	Sample Name	SAMPLE-1	SAMPLE-2	SAMPLE-3	SAMPLE-4	SAMPLE-5	SAMPLE-6	SAMPLE-7	SAMPLE-8	SAMPLE-9	SAMPLE-10	SAMPLE-11	SAMPLE-12	SAMPLE-13	SAMPLE-14	SAMPLE-15	SAMPLE-16	SAMPLE-17	SAMPLE-18	SAMPLE-19	SAMPLE-20	SAMPLE-21	SAMPLE-22	SAMPLE-23	SAMPLE-24	SAMPLE-25	SAMPLE-26	SAMPLE-27	SAMPLE-28	SAMPLE-29	SAMPLE-30	SAMPLE-31	SAMPLE-32	SAMPLE-33	SAMPLE-34	SAMPLE-35	SAMPLE-36	DL (ppb)
7 Li [ No Gas ]	Conc. [ ppb ]	<0.000	<0.000	<0.000	<0.000	1.98697	<0.000	<0.000	<0.000	<0.000	<0.000	<0.000	<0.000	<0.000	<0.000	<0.000	<0.000	<0.000	<0.000	<0.000	<0.000	<0.000	<0.000	<0.000	<0.000	<0.000	<0.000	<0.000	<0.000	2.20018	<0.000	<0.000	<0.000	<0.000	<0.000	<0.000	<0.000	0.4167
	Conc. RSD	N/A	N/A	N/A	N/A	10.73	N/A	N/A	N/A	N/A	N/A	N/A	N/A	N/A	N/A	N/A	N/A	N/A	N/A	N/A	N/A	N/A	N/A	N/A	N/A	N/A	N/A	N/A	N/A	14.6941	N/A	N/A	N/A	N/A	N/A	N/A	N/A
9 Be [ No Gas ]	Conc. [ ppb ]	0.0683535	0.0442207	0.0258768	0.0263496	0.1062	0.0219635	0.0196533	0.0189679	0.0126119	0.0093509	0.015066	0.0141289	0.00813956	0.00842121	0.0113345	0.0156179	0.0695241	0.021274	0.0112701	0.0149462	0.0102888	0.0174674	0.00886122	0.0150979	0.0130547	0.103902	0.0619615	0.0522267	0.087066	0.0310302	0.0321627	0.0178267	0.0204002	0.015329	0.0219608	0.0116026	0.005932
	Conc. RSD	4.21982	22.9149	39.3724	13.201	8.09177	37.5788	24.9944	16.1704	23.8238	11.864	71.4541	29.4466	57.2193	49.5844	23.7016	26.482	33.1203	8.54155	54.6781	17.8408	35.1404	66.173	62.4523	12.8133	30.2789	5.23514	8.26467	5.29786	18.7181	18.8031	42.8258	44.9455	23.5156	34.8692	25.1796	20.3383
11 B [ No Gas ]	Conc. [ ppb ]	252.83	201.614	194.507	195.2	195.493	84.4311	77.5632	79.0661	319.904	304.789	376.591	255.361	172.754	125.401	132.01	140.843	121.126	21.8835	13.4174	19.9817	316.375	284.425	345.575	224.859	183.881	184.986	155.639	139.707	85.2607	24.436	19.8365	19.5376	285.997	248.36	401.654	408.148	0.3755
	Conc. RSD	0.283874	0.88696	2.09097	1.30682	0.492384	8.12936	0.58703	0.344407	1.54616	0.64681	0.978913	3.17538	0.195468	8.15528	1.69392	2.05319	1.17609	2.85315	2.54497	3.0486	1.42022	0.986342	0.824307	0.511018	0.548461	0.543522	1.2756	6.23579	2.94777	1.22159	1.38365	1.44623	0.767535	0.920717	6.25337	4.055
23 Na [ He ]	Conc. [ ppb ]	334.886	324.184	211.97	376.588	1016.02	275.751	278.502	350.385	280.24	342.661	156.713	186.902	96.642	86.0832	53.4683	46.4832	622.683	146.901	112.059	392.583	559.469	138.62	812.222	211.495	1038.44	104.616	251.465	272.831	736.228	264.271	335.853	199.142	241.467	185.567	181.381	268.66	1.206
	Conc. RSD	1.37488	1.98025	0.321998	3.13307	0.740924	1.33598	0.870241	0.67342	0.756724	1.55099	2.46623	1.42192	2.5164	0.554627	4.31399	6.12464	0.721135	0.268974	1.56902	1.17419	1.2764	0.222426	1.70347	1.36451	0.823461	3.06203	1.9423	1.30821	0.711395	0.862808	0.680759	0.979366	0.782369	0.773316	2.50001	2.67568
24 Mg [ He ]	Conc. [ ppb ]	10437.4	12497.7	12237.5	12388.6	6518.11	1126.75	920.523	1310.99	3325.87	3234.21	5024.62	3964.41	12542.9	10231.8	12155.5	11816.7	3754.26	1261.36	787.169	1071.16	3913.33	3592.8	4846.4	3432.67	12867.9	13447.8	14217.5	12115.1	3935.56	1268.03	996.18	1110.64	3776.5	3290.76	5709.08	8786.33	1.146
	Conc. RSD	0.365429	2.63121	0.947427	1.16733	0.437833	1.04318	1.14207	0.737357	0.721637	0.272749	0.579361	0.631884	0.584487	0.954851	0.430957	2.21135	0.687484	0.794018	2.14017	1.84531	0.52099	0.331749	1.56289	0.525807	0.541112	0.262643	0.928173	1.9529	1.22798	0.275441	0.263982	0.641448	1.12141	0.364784	0.906281	2.10358
27 Al [ He ]	Conc. [ ppb ]	63.1561	50.5602	74.7219	85.1929	4141.97	303.741	295.999	479.378	116.167	139.486	241.21	137.2	292.383	55.5292	50.5371	50.9464	2921.85	625.795	240.037	279.044	155.852	166.041	293.836	129.169	202.963	55.4809	207.531	64.0706	3445.89	644.346	378.325	296.002	270.141	166.092	559.893	308.383	5.905
	Conc. RSD	8.76681	9.59685	3.1311	5.13787	0.810359	3.33923	4.62186	1.75819	6.00323	6.1346	3.83738	2.01319	3.95304	3.0168	10.77	9.18366	0.761416	1.17799	3.89875	4.64103	4.47481	1.57468	4.84883	1.90535	3.60494	4.53593	4.79316	9.23895	1.23338	3.17124	3.36568	4.64344	0.413801	1.23995	1.35683	5.59135
39 K [ He ]	Conc. [ ppb ]	70457.2	92053.9	68224.9	77396.2	58519.8	7333.96	5519.71	6737.63	118065	132694	171838	129765	78765.1	77805.4	68805.2	75654.7	40641.2	8094.99	4706.86	5990.65	140555	146821	166437	112725	85481.1	104857	78276.2	74876.7	36091.6	8205.66	5663.08	6089.12	131468	129137	191026	288040	9.902
	Conc. RSD	1.4006	1.44773	1.19247	2.27288	0.728574	0.984107	0.842598	0.328931	0.774467	0.895812	1.35845	0.989081	0.679308	1.97412	0.572841	1.35488	0.747342	0.342344	0.43997	1.00804	1.95176	0.390748	0.170401	0.539771	0.379778	0.653602	1.32952	1.41679	0.938696	0.342222	0.494456	0.392915	0.368869	0.746186	0.16925	2.69073
43 Ca [ He ]	Conc. [ ppb ]	5840.15	6000.54	5720.24	6566.2	16304.7	4562.72	5142.3	5383.08	7022.45	6204.86	9735.15	8512.9	7436.7	4960.63	5364.68	6184.88	12750.3	6005.63	4620.48	4480.98	7637.94	6575.87	10093.3	7571.83	6821.28	6033.3	7337.34	6272.2	11207.8	6008.85	6999.05	5010.74	6982.7	6097.56	12975	16934.7	236.7
	Conc. RSD	5.15568	2.86592	4.68204	4.12018	1.435	1.34985	5.90148	11.7591	3.45053	3.83829	3.46688	6.75281	10.7994	7.55997	4.56416	0.366914	1.79455	3.81789	13.5314	4.89803	4.03471	1.52153	4.15066	5.52834	4.48794	5.1019	3.55916	6.0411	2.75015	1.97792	10.3946	6.94194	3.75603	9.84831	3.07794	7.40634
44 Ca [ He ]	Conc. [ ppb ]	5847.2	5571.93	5913.29	6706.94	17740.4	5200.19	5142.44	5490.17	7372.23	6419.93	10290.4	8476.72	7287.02	5088.33	5955.58	6501.67	12836.1	6074.01	4827.35	4858.82	7697.83	6365.56	10127.4	7757.79	7128.48	6040.09	7260.41	6697.74	12654.5	6063.93	6707.01	4659.13	7009.3	6174.58	12615.6	18279.5	44.2
	Conc. RSD	1.78284	0.973332	2.10062	1.05148	1.84217	1.08499	1.10593	2.80512	0.677734	1.81147	1.03532	2.01671	1.17268	1.29105	0.690735	1.99291	1.37193	0.224671	0.528586	1.01997	1.56285	0.846215	2.4651	2.89364	1.5833	2.91921	1.28159	1.39141	1.68819	1.17458	1.32584	3.56182	1.76309	1.59256	1.30291	2.80568
51 V [ He ]	Conc. [ ppb ]	0.549282	0.733302	0.288774	0.25955	13.8657	0.807033	0.664438	0.86248	0.26668	0.336133	0.336667	0.305083	0.102558	0.129882	0.120503	0.116192	9.36699	0.7971	0.4603	0.789354	0.33522	0.333848	0.352191	0.215385	0.203912	0.105841	0.247181	0.122376	11.5995	1.04311	0.715082	0.636406	0.211696	0.383474	0.427709	0.525676	0.02525
	Conc. RSD	2.12514	13.524	9.96783	18.1359	1.33341	8.77048	5.5387	3.94706	12.3484	8.16954	12.7022	4.86453	28.4946	18.0169	13.5475	9.60196	2.22161	3.33388	4.83811	3.3652	5.47799	4.9669	9.11235	19.2526	13.5813	10.7751	10.4332	9.76994	1.10582	4.78842	11.1637	2.63514	33.5533	8.9704	9.13503	3.43975
52 Cr [ He ]	Conc. [ ppb ]	0.413529	0.972742	20.1098	13.9101	26.7532	99.2402	25.2413	20.713	0.79314	0.87095	23.1849	2.59501	0.800019	1.90407	11.3241	15.2521	17.2133	64.4232	13.9167	14.7409	0.678394	0.680099	1.30626	1.14604	13.7054	3.10519	34.7701	18.8786	19.8399	87.012	40.0862	14.1935	0.489312	1.34101	0.756847	1.62883	0.02309
	Conc. RSD	6.14473	1.77301	0.737102	2.54298	0.534774	0.930896	0.39057	0.210516	2.79062	1.57573	0.648625	3.29762	1.20094	1.94763	1.16766	1.31835	1.18252	0.701119	1.12933	0.646817	0.879479	2.64557	1.87042	2.21555	0.945436	0.777018	0.656462	0.601237	1.36029	0.467135	0.267111	0.416678	4.33733	1.807	0.862038	3.28305
55 Mn [ He ]	Conc. [ ppb ]	40.2838	55.4861	53.5979	57.134	105.16	142.265	82.9207	191.01	9.68159	15.2316	21.874	18.7542	46.8484	44.5607	50.6524	56.7013	78.7571	150.73	86.5696	138.284	11.0072	16.8934	21.1133	16.2503	49.8916	58.6479	61.5742	56.4461	85.2687	385.305	99.8608	168.924	11.7001	16.0521	27.552	37.3539	0.01364
	Conc. RSD	1.88122	2.4313	0.678819	2.8162	0.856635	0.731563	0.555843	0.165195	2.49827	1.71584	2.39728	2.00613	0.19028	0.753263	1.5213	1.97117	2.07627	0.46683	1.24043	1.56036	3.06528	3.87906	4.68717	1.33967	1.47496	0.615413	1.702	0.557351	1.36644	0.186911	0.0221067	0.633966	3.58129	2.28227	1.73193	2.39462
56 Fe [ He ]	Conc. [ ppb ]	478.533	467.524	387.935	444.306	5408.41	1465.46	775.941	1361.87	155.905	170.729	197.595	197.246	225.074	219.702	227.722	267.313	4277.59	1257.76	849.348	1027.35	164.46	163.745	173.644	126.817	260.949	261.775	359.716	297.419	5396.36	3531.19	1498.84	1244.24	139.11	169.282	205.467	330.652	0.3369
	Conc. RSD	0.554109	1.48258	0.351756	2.58507	0.304267	1.42341	1.14139	0.800946	0.425206	0.427252	0.839859	0.367006	0.202492	0.270735	0.535382	1.93827	1.04767	0.709032	0.835684	1.60773	1.1276	0.397128	2.22556	0.95173	0.678454	0.320481	0.805486	0.716509	0.679505	0.425604	0.662159	0.482275	0.456014	0.564931	1.02357	1.51533
59 Co [ He ]	Conc. [ ppb ]	1.89008	25.0386	13.1718	1.99132	2.96398	<0.000	<0.000	0.718031	<0.000	<0.000	<0.000	<0.000	<0.000	<0.000	<0.000	<0.000	<0.000	0.899452	<0.000	<0.000	<0.000	<0.000	<0.000	<0.000	<0.000	<0.000	<0.000	<0.000	<0.000	1.98198	<0.000	<0.000	<0.000	<0.000	<0.000	<0.000	0.4234
	Conc. RSD	20.103	3.34286	1.92833	23.061	4.78458	N/A	N/A	7.42552	N/A	N/A	N/A	N/A	N/A	N/A	N/A	N/A	N/A	22.1608	N/A	N/A	N/A	N/A	N/A	N/A	N/A	N/A	N/A	N/A	N/A	9.42487	N/A	N/A	N/A	N/A	N/A	N/A
60 Ni [ He ]	Conc. [ ppb ]	7.71489	10.7443	14.8444	16.9264	27.4391	3.96625	6.93186	4.68412	5.58393	8.76917	6.22142	6.75623	9.11301	8.29968	10.6615	15.1506	15.5315	3.95576	4.82225	5.02831	6.50703	4.53889	4.78979	3.12587	12.6313	18.9041	21.5844	16.0019	15.3896	6.2848	2.75051	4.20902	6.11435	4.37607	5.36572	8.01173	0.1875
	Conc. RSD	0.859018	1.31636	0.922512	3.94671	0.405477	5.15116	1.37411	3.24636	4.57473	1.24551	2.08771	3.27512	3.13053	1.35578	1.66216	2.79792	1.07698	1.67191	2.16787	1.53768	2.27856	4.68992	2.03424	5.88673	0.929194	1.55668	0.926807	1.28873	1.20065	1.79041	1.30399	2.44026	3.21649	1.96243	4.84345	3.46145
63 Cu [ He ]	Conc. [ ppb ]	74.861	61.8693	70.2265	73.4365	35.5603	34.0489	22.7876	22.2187	47.3013	36.8109	48.9472	32.057	84.8298	54.0571	68.7191	70.787	27.3777	22.7972	20.7059	22.6559	53.2827	38.5724	46.6214	28.2566	89.2051	70.6029	83.4988	74.2715	27.2426	28.3701	23.7011	20.5862	52.5728	44.3839	54.0076	72.771	0.03454
	Conc. RSD	0.552192	1.16276	0.685583	2.99285	0.315506	0.827588	0.438436	0.740255	0.511502	0.640694	0.795728	0.423381	0.89295	0.335327	0.49562	1.50563	1.28387	0.414152	2.01351	1.29684	1.24358	0.434071	1.39222	1.11658	0.88986	0.697426	0.767097	0.343803	1.39546	1.02084	0.343372	0.123316	0.857889	0.709276	1.53328	1.53181
66 Zn [ He ]	Conc. [ ppb ]	390.596	432.43	586.985	544.506	206.353	50.0574	42.4068	68.541	88.7552	91.8815	134.464	106.653	259.724	192.234	213.7	244.385	118.473	42.1057	32.3064	81.6565	74.3911	53.9231	78.7886	54.6471	580.778	571.9	506.196	820.106	463.5	1204.48	1662.7	706.048	1053.29	556.835	655.827	499.459	4.562
	Conc. RSD	0.471425	1.17694	0.680456	2.60809	1.16596	1.0345	4.98695	1.58974	1.86238	2.26445	1.84743	1.38132	1.16735	0.993208	1.08771	1.98945	3.28135	1.89678	3.13004	1.7215	1.32661	1.88831	1.27354	1.86518	0.559461	0.600974	0.183739	0.395113	0.907415	0.489882	0.669467	0.360847	0.510568	1.25162	0.343545	1.75643
75 As [ He ]	Conc. [ ppb ]	2.15325	1.58367	1.20128	0.645505	7.33421	0.673809	0.560673	0.585726	0.705538	0.768381	0.668986	0.179027	0.569745	0.337521	0.524605	0.162948	4.98275	0.385402	0.305518	0.270189	0.602623	0.512936	0.575084	0.143068	0.53957	1.03785	0.935287	0.310609	3.96034	0.682663	0.433496	0.401709	0.557162	0.604523	0.683594	0.325154	0.05377
	Conc. RSD	4.23617	9.45694	4.28535	2.8357	2.28235	8.14297	11.9393	8.70143	8.97563	5.16957	4.93825	9.82947	15.2412	19.0845	15.9772	14.5695	1.68013	6.05783	23.5432	27.841	5.31587	21.7862	8.98976	19.504	4.35418	6.48891	15.4514	13.7872	0.767077	5.81631	7.80761	17.5586	9.73004	1.93055	11.4866	25.4552
78 Se [ He ]	Conc. [ ppb ]	1.49275	0.629928	0.231522	0.629399	1.75113	0.323989	0.153638	0.186607	0.157321	0.225162	0.281345	0.178665	0.114129	0.102305	0.0967762	0.213505	1.05641	0.1677	0.146085	0.191824	0.0929295	0.0720951	0.034286	0.106733	0.0762207	1.14841	0.429978	0.50267	1.22726	0.32543	0.200166	0.302476	0.228121	0.196531	0.23143	0.325441	0.08234
	Conc. RSD	19.3214	7.93031	30.1967	19.7187	18.0213	16.9513	23.1682	30.4747	36.0159	17.4138	40.0805	43.338	38.227	71.5131	77.8268	62.3032	24.0779	90.005	55.3797	41.5898	79.0687	174.614	191.231	78.0993	77.748	6.39446	25.5933	12.572	12.0992	37.6052	35.2543	30.4999	65.605	4.38708	43.5362	10.95
95 Mo [ He ]	Conc. [ ppb ]	7.09356	4.2323	5.64602	13.1264	2.48816	20.2354	10.9161	22.3497	1.27414	1.04538	2.06727	3.33145	5.21254	3.26247	5.40131	12.8115	1.5224	19.1849	14.4516	15.6106	1.4486	1.02616	1.93965	3.00622	6.0476	8.57057	8.00921	13.7895	1.84413	61.089	11.7291	24.8499	1.48102	1.15482	2.36467	6.44264	0.005124
	Conc. RSD	4.56543	3.16912	1.88361	2.57154	2.5816	0.47716	0.747069	0.586834	0.797886	2.26264	2.68967	0.264112	2.87497	5.82314	2.14143	1.3791	1.09165	0.603465	3.41966	0.539888	3.36873	6.53009	0.614263	2.08704	2.86929	5.46861	1.60446	2.18055	5.37553	0.502399	1.91563	1.8874	1.4393	0.831439	1.49353	1.9251
107 Ag [ No Gas ]	Conc. [ ppb ]	0.620365	0.445001	0.182784	0.15136	0.267744	0.438707	0.11974	0.286837	0.159946	0.167118	0.111401	0.0900282	0.709282	0.114298	0.116533	0.132777	0.116958	1.09604	0.125804	0.086082	0.0666098	0.0536288	0.0661141	0.0825119	0.125761	1.59535	0.701352	0.258567	0.358858	0.171388	0.133945	0.388821	0.0573344	0.139174	0.0823999	0.109032	0.009281
	Conc. RSD	2.2951	1.586	5.17167	3.87868	2.68671	8.3841	1.37169	1.71223	1.88579	1.4203	5.32069	4.70741	1.68958	7.51479	6.78067	2.54913	2.36484	0.778079	2.19047	8.08349	6.25431	6.0406	5.20711	3.01646	1.94585	2.89904	2.87464	9.69006	1.11692	3.19921	6.51766	2.71164	2.8767	7.0051	10.2243	7.39502
111 Cd [ No Gas ]	Conc. [ ppb ]	<0.000	0.493411	<0.000	<0.000	<0.000	<0.000	<0.000	<0.000	<0.000	<0.000	<0.000	<0.000	<0.000	<0.000	<0.000	<0.000	<0.000	<0.000	<0.000	<0.000	<0.000	<0.000	<0.000	<0.000	<0.000	<0.000	<0.000	<0.000	<0.000	<0.000	<0.000	<0.000	<0.000	<0.000	<0.000	<0.000	0.3623
	Conc. RSD	N/A	7.28437	N/A	N/A	N/A	N/A	N/A	N/A	N/A	N/A	N/A	N/A	N/A	N/A	N/A	N/A	N/A	N/A	N/A	N/A	N/A	N/A	N/A	N/A	N/A	N/A	N/A	N/A	N/A	N/A	N/A	N/A	N/A	N/A	N/A	N/A
121 Sb [ No Gas ]	Conc. [ ppb ]	722.078	905.198	738.474	752.857	4456.47	1761.77	1036.57	1270.51	356.234	714.649	454.876	364.83	720.337	500.806	439.468	433.009	2884.33	1347.14	873.173	1091.58	357.671	341.965	510.226	341.328	493.375	274.75	601.361	316.822	2405.8	2167.66	895.989	964.504	296.907	467.229	575.52	<0.000	107.7
	Conc. RSD	7.54283	1.47445	5.79948	10.0405	1.12563	12.0483	1.89539	11.4499	6.11816	4.26133	19.9304	26.2809	6.03811	29.9565	5.20642	11.9758	3.11664	6.84701	2.08695	9.47671	25.7404	15.7547	17.3101	14.5727	17.6769	16.012	8.04981	52.0548	6.0049	5.65031	7.17598	7.49184	28.4236	18.2146	21.2537	N/A
137 Ba [ No Gas ]	Conc. [ ppb ]	10.7422	16.4666	15.642	19.7285	34.5549	627.104	149.291	112.352	7.8784	10.1905	16.2545	13.7217	11.0957	11.7934	13.3345	19.2379	23.0347	569.524	66.9175	60.3081	8.75325	9.89237	13.7606	12.6096	12.1545	15.3588	16.5864	18.2013	23.3448	506.925	216.923	73.277	8.19682	9.33356	16.7181	18.9508	0.03303
	Conc. RSD	0.431599	0.265134	0.672285	1.4739	0.436655	8.63935	0.963983	0.504725	0.895891	0.850139	0.249276	5.88544	0.92007	11.3193	0.418344	0.598308	0.623233	0.595177	1.10845	1.85419	0.762143	0.358172	0.897971	1.21253	0.777846	0.872266	0.934954	8.43711	0.531341	0.318798	0.678884	3.68455	0.733942	1.02149	10.7151	4.61094
201 Hg [ No Gas ]	Conc. [ ppb ]	0.0459905	0.054057	0.0380724	0.0625295	0.0467528	0.0888458	0.0192832	0.072436	0.0153684	0.0281203	0.0676484	0.0794726	0.0486991	0.0394305	0.0249066	0.0458115	0.0174864	0.0275196	0.0108489	0.0101407	0.00680825	0.0114942	0.0357657	0.00899225	0.0273332	0.0407945	0.0545963	0.0440915	0.0601658	0.0519866	0.0364177	0.036988	0.0279191	0.0565839	0.0589	0.0546087	0.009159
	Conc. RSD	17.3021	22.0591	13.5036	9.30146	19.4744	13.1999	15.4507	6.80363	7.04519	8.67514	1.92519	7.33697	1.29189	23.2077	8.42084	15.6863	15.9085	12.5685	17.9107	14.2235	28.337	36.0972	15.8626	32.7368	25.3339	2.59437	6.8422	6.31027	9.85447	6.5713	19.4501	9.46336	7.52488	11.1549	16.1579	3.61988
205 Tl [ No Gas ]	Conc. [ ppb ]	0.95692	0.278603	0.13048	0.0844026	0.116855	0.0461761	0.0315574	0.0291637	0.020901	0.0204519	0.0247146	0.0184517	0.0127976	0.0128332	0.0097149	0.00870063	0.0297769	0.0155211	0.0142557	0.0141851	0.00899163	0.00658368	0.008592	0.00583464	0.00597226	1.16635	0.305487	0.162549	0.154809	0.0983098	0.0767894	0.0581125	0.0390626	0.0356844	0.0350365	0.0344351	0.002689
	Conc. RSD	2.72729	3.84597	5.06069	6.18078	4.04091	13.988	8.09941	5.4661	6.90061	4.07321	1.90719	16.2545	7.27787	23.1042	8.79004	23.782	3.87755	5.65209	8.61797	5.74861	23.4192	8.78276	7.36119	14.4411	14.6357	1.21102	4.7108	10.1823	3.85456	4.68338	5.10175	6.77381	2.02987	9.39181	16.419	8.0098
208 Pb [ No Gas ]	Conc. [ ppb ]	73.0295	162.772	113.443	79.3772	50.0121	373.735	139.043	142.286	45.1973	39.4293	38.6535	26.5916	23.5569	15.9259	35.6311	21.929	29.9582	300.57	62.8358	89.8665	24.8285	24.49	20.8396	23.6023	32.4367	32.7299	28.7103	29.446	42.8294	320.015	167.489	52.7008	31.4756	28.4585	51.2671	37.2977	1.068
	Conc. RSD	1.06351	0.65123	0.380547	1.47267	2.12608	9.11318	0.840536	1.07841	1.82485	2.64062	1.38373	11.0386	3.31857	29.9203	0.104938	0.49177	1.54712	0.430935	2.6316	1.84618	1.05684	4.46851	1.52454	4.91662	0.734746	0.219525	1.84421	14.6571	0.970115	1.16083	0.688754	1.35559	2.12361	0.193566	16.8296	9.66175
238 U [ No Gas ]	Conc. [ ppb ]	0.0347943	0.0360671	0.0115488	0.0104781	0.472958	0.0368789	0.0128892	0.0231204	0.00920475	0.0103305	0.00942239	0.0130959	0.0090934	0.00588038	0.00422594	0.00564013	0.446527	0.0137941	0.00903386	0.0112213	0.00946837	0.00794218	0.00851504	0.006691	0.00885854	0.0263645	0.00820898	0.0070523	0.239713	0.0124447	0.00954011	0.00865402	0.00731216	0.00663038	0.00831511	0.00662305	0.001041
	Conc. RSD	4.80412	0.214239	16.0572	5.62581	0.195914	9.6558	7.21615	1.46819	0.955411	10.2757	6.8501	39.7797	6.89497	18.0189	27.5246	8.55338	1.55222	3.33717	22.573	10.1794	5.00732	7.96306	9.10435	10.8207	9.16857	14.4875	2.46855	45.6509	2.19778	6.87157	8.43142	17.0184	20.6318	10.2334	23.192	13.2398

## Sheet: Report
M Element [ Gas process ]	Sample Name	*Ith Kernel **tp-1	IIth Kernel tp-1	IIIth Kernel tp-1	IVth Kernel tp-1	Ith K. Shell tp-1	IIth K. Shell tp-1	IIIth K. Shell tp-1	IVth K. Shell tp-1	Ith Flesh tp-1	IIth Flesh tp-1	IIIth Flesh tp-1	IVth Flesh tp-1
63 Cu [ He ]	Concentration[ ppb ]	74.861	61.8693	70.2265	73.4365	35.5603	34.0489	22.7876	22.2187	47.3013	36.8109	48.9472	32.057
	Concentration %BSS	0.552192	1.16276	0.685583	2.99285	0.315506	0.827588	0.438436	0.740255	0.511502	0.640694	0.795728	0.423381
66 Zn [ He ]	Concentration [ ppb ]	390.596	432.43	586.985	544.506	206.353	50.0574	42.4068	68.541	88.7552	91.8815	134.464	106.653
	Concentration %BSS	0.471425	1.17694	0.680456	2.60809	1.16596	1.0345	4.98695	1.58974	1.86238	2.26445	1.84743	1.38132
75 As [ He ]	Concentration [ ppb ]	2.15325	1.58367	1.20128	0.645505	7.33421	0.673809	0.560673	0.585726	0.705538	0.768381	0.668986	0.179027
	Concentration %BSS	4.23617	9.45694	4.28535	2.8357	2.28235	8.14297	11.9393	8.70143	8.97563	5.16957	4.93825	9.82947
78 Se [ He ]	Concentration [ ppb ]	1.49275	0.629928	0.231522	0.629399	1.75113	0.323989	0.153638	0.186607	0.157321	0.225162	0.281345	0.178665
	Concentration %BSS	19.3214	7.93031	30.1967	19.7187	18.0213	16.9513	23.1682	30.4747	36.0159	17.4138	40.0805	43.338
111 Cd [ No Gas ]	Concentration [ ppb ]	<0.000	0.493411	<0.000	<0.000	<0.000	<0.000	<0.000	<0.000	<0.000	<0.000	<0.000	<0.000
	Concentration %BSS	N/A	7.28437	N/A	N/A	N/A	N/A	N/A	N/A	N/A	N/A	N/A	N/A
201 Hg [ No Gas ]	Concentration [ ppb ]	0.0459905	0.054057	0.0380724	0.0625295	0.0467528	0.0888458	0.0192832	0.072436	0.0153684	0.0281203	0.0676484	0.0794726
	Concentration %BSS	17.3021	22.0591	13.5036	9.30146	19.4744	13.1999	15.4507	6.80363	7.04519	8.67514	1.92519	7.33697
208 Pb [ No Gas ]	Concentration [ ppb ]	73.0295	162.772	113.443	79.3772	50.0121	373.735	139.043	142.286	45.1973	39.4293	38.6535	26.5916
	Concentration %BSS	1.06351	0.65123	0.380547	1.47267	2.12608	9.11318	0.840536	1.07841	1.82485	2.64062	1.38373	11.0386
M Element [ Gas process ]	Sample Name	Ith Kernel tp-2	IIth Kernel tp-2	IIIth Kernel tp-2	IVth Kernel tp-2	Ith K. Shell tp-2	IIth K. Shell tp-2	IIIth K. Shell tp-2	IVth K. Shell tp-2	Ith Flesh tp-2	IIth Flesh tp-2	IIIth Flesh tp-2	IVth Flesh tp-2
63 Cu [ He ]	Concentration [ ppb ]	84.8298	54.0571	68.7191	70.787	27.3777	22.7972	20.7059	22.6559	53.2827	38.5724	46.6214	28.2566
	Concentration %BSS	0.89295	0.335327	0.49562	1.50563	1.28387	0.414152	2.01351	1.29684	1.24358	0.434071	1.39222	1.11658
66 Zn [ He ]	Concentration [ ppb ]	259.724	192.234	213.7	244.385	118.473	42.1057	32.3064	81.6565	74.3911	53.9231	78.7886	54.6471
	Concentration %BSS	1.16735	0.993208	1.08771	1.98945	3.28135	1.89678	3.13004	1.7215	1.32661	1.88831	1.27354	1.86518
75 As [ He ]	Concentration [ ppb ]	0.569745	0.337521	0.524605	0.162948	4.98275	0.385402	0.305518	0.270189	0.602623	0.512936	0.575084	0.143068
	Concentration %BSS	15.2412	19.0845	15.9772	14.5695	1.68013	6.05783	23.5432	27.841	5.31587	21.7862	8.98976	19.504
78 Se [ He ]	Concentration [ ppb ]	0.114129	0.102305	0.0967762	0.213505	1.05641	0.1677	0.146085	0.191824	0.0929295	0.0720951	0.034286	0.106733
	Concentration %BSS	38.227	71.5131	77.8268	62.3032	24.0779	90.005	55.3797	41.5898	79.0687	174.614	191.231	78.0993
111 Cd [ No Gas ]	Concentration [ ppb ]	<0.000	<0.000	<0.000	<0.000	<0.000	<0.000	<0.000	<0.000	<0.000	<0.000	<0.000	<0.000
	Concentration %BSS	N/A	N/A	N/A	N/A	N/A	N/A	N/A	N/A	N/A	N/A	N/A	N/A
201 Hg [ No Gas ]	Concentration [ ppb ]	0.0486991	0.0394305	0.0249066	0.0458115	0.0174864	0.0275196	0.0108489	0.0101407	0.00680825	0.0114942	0.0357657	0.00899225
	Concentration %BSS	1.29189	23.2077	8.42084	15.6863	15.9085	12.5685	17.9107	14.2235	28.337	36.0972	15.8626	32.7368
208 Pb [ No Gas ]	Concentration [ ppb ]	23.5569	15.9259	35.6311	21.929	29.9582	300.57	62.8358	89.8665	24.8285	24.49	20.8396	23.6023
	Concentration %BSS	3.31857	29.9203	0.104938	0.49177	1.54712	0.430935	2.6316	1.84618	1.05684	4.46851	1.52454	4.91662
M Element [ Gas process ]	Sample Name	Ith Kernel tp-3	IIth Kernel tp-3	IIIth Kernel tp-3	IVth Kernel tp-3	Ith K. Shell tp-3	IIth K. Shell tp-3	IIIth K. Shell tp-3	IVth K. Shell tp-3	Ith Flesh tp-3	IIth Flesh tp-3	IIIth Flesh tp-3	IVth Flesh tp-3
63 Cu [ He ]	Concentration [ ppb ]	89.2051	70.6029	83.4988	74.2715	27.2426	28.3701	23.7011	20.5862	52.5728	44.3839	54.0076	72.771
	Concentration %BSS	0.88986	0.697426	0.767097	0.343803	1.39546	1.02084	0.343372	0.123316	0.857889	0.709276	1.53328	1.53181
66 Zn [ He ]	Concentration [ ppb ]	580.778	571.9	506.196	820.106	463.5	1204.48	1662.7	706.048	1053.29	556.835	655.827	499.459
	Concentration %BSS	0.559461	0.600974	0.183739	0.395113	0.907415	0.489882	0.669467	0.360847	0.510568	1.25162	0.343545	1.75643
75 As [ He ]	Concentration [ ppb ]	0.53957	1.03785	0.935287	0.310609	3.96034	0.682663	0.433496	0.401709	0.557162	0.604523	0.683594	0.325154
	Concentration %BSS	4.35418	6.48891	15.4514	13.7872	0.767077	5.81631	7.80761	17.5586	9.73004	1.93055	11.4866	25.4552
78 Se [ He ]	Concentration [ ppb ]	0.0762207	1.14841	0.429978	0.50267	1.22726	0.32543	0.200166	0.302476	0.228121	0.196531	0.23143	0.325441
	Concentration %BSS	77.748	6.39446	25.5933	12.572	12.0992	37.6052	35.2543	30.4999	65.605	4.38708	43.5362	10.95
111 Cd [ No Gas ]	Concentration [ ppb ]	<0.000	<0.000	<0.000	<0.000	<0.000	<0.000	<0.000	<0.000	<0.000	<0.000	<0.000	<0.000
	Concentration %BSS	N/A	N/A	N/A	N/A	N/A	N/A	N/A	N/A	N/A	N/A	N/A	N/A
201 Hg [ No Gas ]	Concentration [ ppb ]	0.0273332	0.0407945	0.0545963	0.0440915	0.0601658	0.0519866	0.0364177	0.036988	0.0279191	0.0565839	0.0589	0.0546087
	Concentration %BSS	25.3339	2.59437	6.8422	6.31027	9.85447	6.5713	19.4501	9.46336	7.52488	11.1549	16.1579	3.61988
208 Pb [ No Gas ]	Concentration [ ppb ]	32.4367	32.7299	28.7103	29.446	42.8294	320.015	167.489	52.7008	31.4756	28.4585	51.2671	37.2977
	Concentration %BSS	0.734746	0.219525	1.84421	14.6571	0.970115	1.16083	0.688754	1.35559	2.12361	0.193566	16.8296	9.66175
M Element [Gas process ]	DL (ppb)	*Ith: First site	*IIth: Second site	IIIth:third site	*VIth: Fourth site
63 Cu [ He ]	0.03454	**(temperature opt )tp-1	**tp-2	**tp-3
66 Zn [ He ]	4.562	Note:The table are RAW DATA
75 As [ He ]	0.05377
78 Se [ He ]	0.08234
111 Cd [ No Gas ]	0.3623
201 Hg [ No Gas ]	0.009159
208 Pb [ No Gas ]	1.068
