# Supplementary material for: The Effect of Microwave Oven Extraction Temperature, Time, and Power Optimization on the Determination of Heavy Metals in Apricot by ICP-MS
Source: ACS Omega. 2026 Jun 18;11(25):36454–67. doi: 10.1021/acsomega.5c13020 (PMC13325156; doi:10.1021/acsomega.5c13020)
Supplement: Supplementary file 3 [file ao5c13020_si_003.xlsx]

## Sheet: mix measured blank  servet hoca
	51V (KED)	52Cr (KED)	55Mn (KED)	60Ni (KED)	63Cu (KED)	66Zn (KED)	75As (KED)	77Se (KED)	111Cd (KED)	202Hg (KED)	208Pb (KED)
	ppb	ppb	ppb	ppb	ppb	ppb	ppb	ppb	ppb	ppb	ppb
mix servet hoca	9692.44	9962.3	9978.11	9404.59	9350.61	112193	74101.2	38224.2	10153.5	18.8898	9770.53
	51V (KED)	52Cr (KED)	55Mn (KED)	60Ni (KED)	63Cu (KED)	66Zn (KED)	75As (KED)	77Se (KED)	111Cd (KED)	202Hg (KED)	208Pb (KED)
mix servet hoca	ppm	ppm	ppm	ppm	ppm	ppm	ppm	ppm	ppm	ppm	ppm
	9.69244	9.9623	9.97811	9.40459	9.35061	101.32	74.1012	60.3	10.1535	0.0188898	9.77053

## Sheet: ıcp-ms dedected
		51V (KED)	52Cr (KED)	55Mn (KED)	60Ni (KED)	63Cu (KED)	66Zn (KED)	75As (KED)	77Se (KED)	111Cd (KED)	202Hg (KED)	208Pb (KED)				51V (KED)	52Cr (KED)	55Mn (KED)	60Ni (KED)	63Cu (KED)	66Zn (KED)	75As (KED)	77Se (KED)	111Cd (KED)	202Hg (KED)	208Pb (KED)
		ppb	ppb	ppb	ppb	ppb	ppb	ppb	ppb	ppb	ppb	ppb				ppm	ppm	ppm	ppm	ppm	ppm	ppm	ppm	ppm	ppm	ppm
s1-180	Ortalama	3994.21	7890.45	81807.7	4773.84	7028.54	25529.2	2086.68	1606.79	226.487	28.3344	2567.48		s1-180	Ortalama	3.99421	7.89045	81.8077	4.77384	7.02854	25.5292	2.08668	1.60679	0.226487	0.0283344	2.56748
	SS	267.144	148.34	481.803	145.04	94.265	455.394	117.092	1144.01	59.9742	27.2229	65.6248			SS	0.267144	0.14834	0.481803	0.14504	0.094265	0.455394	0.117092	1.14401	0.0599742	0.0272229	0.0656248
	RSD	6.68828	1.88	0.588945	3.03823	1.34118	1.78381	5.61139	71.1989	26.4802	96.0773	2.556			RSD	6.68828	1.88	0.588945	3.03823	1.34118	1.78381	5.61139	71.1989	26.4802	96.0773	2.556
s2-180	Ortalama	3904.34	6896.27	72522.1	4262.06	5959.75	22462.8	1762.68	1430.46	161.333	41.205	2334.35		s2-180	Ortalama	3.90434	6.89627	72.5221	4.26206	5.95975	22.4628	1.76268	1.43046	0.161333	0.041205	2.33435
	SS	119.986	15.3972	767.765	246.752	174.696	958.286	178.573	582.973	57.6621	27.0867	51.8845			SS	0.119986	0.0153972	0.767765	0.246752	0.174696	0.958286	0.178573	0.582973	0.0576621	0.0270867	0.0518845
	RSD	3.07315	0.223269	1.05866	5.7895	2.93126	4.26609	10.1308	40.7542	35.7411	65.7365	2.22265			RSD	3.07315	0.223269	1.05866	5.7895	2.93126	4.26609	10.1308	40.7542	35.7411	65.7365	2.22265
s3-180	Ortalama	4067.99	7727.66	80445.8	4877.87	6885.55	24470.5	1903.05	1349.7	202.814	13.0447	2470.18		s3-180	Ortalama	4.06799	7.72766	80.4458	4.87787	6.88555	24.4705	1.90305	1.3497	0.202814	0.0130447	2.47018
	SS	34.1431	193.854	1938.21	97.9582	84.7347	550.594	226.549	526.806	32.0657	42.7701	15.5329			SS	0.0341431	0.193854	1.93821	0.0979582	0.0847347	0.550594	0.226549	0.526806	0.0320657	0.0427701	0.0155329
	RSD	0.839311	2.50857	2.40934	2.00822	1.23062	2.25003	11.9045	39.0313	15.8104	327.874	0.628816			RSD	0.839311	2.50857	2.40934	2.00822	1.23062	2.25003	11.9045	39.0313	15.8104	327.874	0.628816
s1-200	Ortalama	4235.89	8807.55	80408.7	5003.67	6983.11	27489.4	2113.99	1523.49	206.069	34.9025	2631.79		s1-200	Ortalama	4.23589	8.80755	80.4087	5.00367	6.98311	27.4894	2.11399	1.52349	0.206069	0.0349025	2.63179
	SS	236.673	114.242	267.189	168.914	98.098	485.043	179.014	439.798	38.6381	33.5825	81.3016			SS	0.236673	0.114242	0.267189	0.168914	0.098098	0.485043	0.179014	0.439798	0.0386381	0.0335825	0.0813016
	RSD	5.58733	1.29709	0.332288	3.37581	1.40479	1.76447	8.46806	28.8678	18.7501	96.2182	3.08922			RSD	5.58733	1.29709	0.332288	3.37581	1.40479	1.76447	8.46806	28.8678	18.7501	96.2182	3.08922
s2-200	Ortalama	3939.23	8094.6	80559.9	4806.18	7018.16	26172.8	2113.98	1015.66	218.947	26.1766	2618.61		s2-200	Ortalama	3.93923	8.0946	80.5599	4.80618	7.01816	26.1728	2.11398	1.01566	0.218947	0.0261766	2.61861
	SS	92.6454	252.437	760.422	103.34	91.4391	543.85	25.574	0.00310295	42.5605	17.3142	59.1935			SS	0.0926454	0.252437	0.760422	0.10334	0.0914391	0.54385	0.025574	3.10295e-06	0.0425605	0.0173142	0.0591935
	RSD	2.35186	3.11859	0.943921	2.15016	1.30289	2.07792	1.20975	0.000305512	19.4387	66.1437	2.26049			RSD	2.35186	3.11859	0.943921	2.15016	1.30289	2.07792	1.20975	0.000305512	19.4387	66.1437	2.26049
s3-200	Ortalama	3967.61	7628.73	77565.7	4612.96	6423.98	25552.4	1845.48	1725.6	165.052	27.5318	2353.81		s3-200	Ortalama	3.96761	7.62873	77.5657	4.61296	6.42398	25.5524	1.84548	1.7256	0.165052	0.0275318	2.35381
	SS	179.885	45.8257	1022.12	132.375	64.6793	155.443	93.9956	493.029	64.6827	15.9893	50.9048			SS	0.179885	0.0458257	1.02212	0.132375	0.0646793	0.155443	0.0939956	0.493029	0.0646827	0.0159893	0.0509048
	RSD	4.53384	0.600699	1.31775	2.86963	1.00684	0.608329	5.09328	28.5714	39.1893	58.0756	2.16266			RSD	4.53384	0.600699	1.31775	2.86963	1.00684	0.608329	5.09328	28.5714	39.1893	58.0756	2.16266
		toplam 10 element analiz edilmiştir.
		selenyum bilgi amaçlı verilmiştir.
