# Supplementary material for: The Effect of Microwave Oven Extraction Temperature, Time, and Power Optimization on the Determination of Heavy Metals in Apricot by ICP-MS
Source: ACS Omega. 2026 Jun 18;11(25):36454–67. doi: 10.1021/acsomega.5c13020 (PMC13325156; doi:10.1021/acsomega.5c13020)
Supplement: Supplementary file 6 [file ao5c13020_si_006.xlsx]

## Sheet: Sıcaklık-temperature
TTP	1	2	3
1k-cu	0.299444	0.339319	0.35682
2k-cu	0.293746	0.283148	0.297086
3k-cu	0.0911506	0.0828234	0.0948043
4k-cu	0.147244	0.15429	0.177536
5s-cu	0.247477	0.274876	0.333995
6s-Cu	0.142241	0.109511	0.10897
7s-Cu	0.0888749	0.0906236	0.0823447
8s-Cu	0.195789	0.186486	0.21603
9f-Cu	0.269924	0.264281	0.319609
10f-Cu	0.137079	0.0938209	0.115246
11f-Cu	0.187391	0.210343	0.207619
12f-Cu	0.128513	0.11344	0.289989
1k-Zn	1.56239	1.03889	2.32311
2k-Zn	2.17802	0.977538	3.28042
3k-Zn	0.169627	0.129226	6.6508
4k-Zn	0.367526	0.215692	2.22734
5s-Zn	1.72972	0.854798	2.02478
6s-Zn	0.825411	0.473892	1.854
7s-Zn	0.274164	0.326626	2.82419
8s-Zn	0.537857	0.315155	2.62331
9f-Zn	2.27864	0.881237	1.9762
10f-Zn	0.247364	0.216793	4.68561
11f-Zn	0.389101	0.333983	4.09019
12f-Zn	0.435909	0.229647	1.99382
1k-As	1.07663	2.84873	2.69785
2k-As	3.22752	0.814738	1.55305
3k-As	2.80336	1.52759	2.16748
4k-As	3.84191	2.56468	3.02262
5s-As	0.467413	0.418803	0.668986
6s-As	1.56432	1.39644	1.2967
7s-As	0.466665	0.130638	0.302881
8s-As	0.524387	0.458702	0.533768
9f-As	4.59849	2.25873	3.6461
10f-As	2.66015	1.55135	2.69419
11f-As	2.70726	2.31236	2.13792
12f-As	0.723481	0.580864	1.30304
1k-Se	7.36686	0.473734	0.284194
2k-Se	3.05009	0.970613	2.41644
3k-Se	0.671281	0.633515	0.90392
4k-Se	1.0289	0.263565	0.885743
5s-Se	3.05273	0.386971	2.05298
6s-Se	8.65876	5.18515	6.0394
7s-Se	0.836127	0.86221	1.41547
8s-Se	1.30982	0.0745199	1.06024
9f-Se	1.00024	0.117844	1.9289
10f-Se	1.46385	0.712774	1.47077
11f-Se	0.661618	0.352767	1.00121
12f-Se	0.792285	0.435671	1.51995
1k-Cd	1.31526	1.1352	1.19359
2k-Cd	1.62125	1.0131	1.20897
3k-Cd	1.43454	1.12121	1.14273
4k-Cd	1.25625	1.11472	1.15828
5s-Cd	1.25621	1.10004	1.16222
6s-Cd	1.10829	1.14756	1.19729
7s-Cd	1.20315	1.09469	1.17068
8s-Cd	1.26187	1.10211	1.09719
9f-Cd	15.0099	14.3376	15.1391
10f-Cd	14.7648	15.9321	16.3181
11f-Cd	17.4662	13.941	21.1278
12f-Cd	14.3625	13.3137	15.7331
1k-Hg	0.229952	0.243496	0.136666
2k-Hg	0.312647	0.229057	0.220457
3k-Hg	0.0964158	0.0542444	0.182088
4k-Hg	0.140601	0.057471	0.28292
5s-Hg	0.270285	0.124533	0.272981
6s-Hg	0.233764	0.0874319	0.300829
7s-Hg	0.36218	0.0507036	0.18494
8s-Hg	0.338242	0.178829	0.2945
9f-Hg	0.222637	0.130823	0.263866
10f-Hg	0.451099	0.156384	0.273965
11f-Hg	0.110521	0.069463	0.17072
12f-Hg	0.396031	0.0466142	0.272765
1k-Pb	0.292118	0.0942277	0.129747
2k-Pb	0.317509	0.0877162	0.117784
3k-Pb	0.556172	0.251343	0.669957
4k-Pb	0.157717	0.0979601	0.113834
5s-Pb	0.651089	0.142525	0.114841
6s-Pb	0.200048	0.119833	0.171318
7s-Pb	0.569144	0.359466	0.210803
8s-Pb	0.154614	0.0833584	0.205068
9f-Pb	0.455521	0.162594	0.117903
10f-Pb	1.45538	1.17409	1.24885
11f-Pb	0.192105	0.113947	0.139453
12f-Pb	0.109726	0.0978698	0.152187

## Sheet: Süre-minute
TTP	1	2	3
1k-cu	0.591089	0.299444	0.608345
2k-cu	0.409294	0.293746	0.45148
3k-cu	0.517598	0.0911506	0.592247
4k-cu	0.508228	0.147244	0.543366
5s-cu	0.31659	0.247477	0.224199
6s-Cu	0.144469	0.142241	0.154528
7s-Cu	0.201957	0.0888749	0.169921
8s-Cu	0.169033	0.195789	0.142262
9f-Cu	0.354255	0.0355529	0.267625
10f-Cu	0.374841	0.0259722	0.245047
11f-Cu	0.393629	0.0289378	0.27542
12f-Cu	0.38322	0.0178849	0.24697
1k-Zn	3.17847	1.56239	2.72905
2k-Zn	3.15873	2.17802	2.89563
3k-Zn	3.6095	0.169627	3.21281
4k-Zn	2.86775	0.367526	3.20382
5s-Zn	2.55417	1.72972	1.75544
6s-Zn	2.83161	0.825411	1.41741
7s-Zn	3.28485	0.274164	1.27854
8s-Zn	1.26899	0.537857	1.69939
9f-Zn	1.8875	0.114485	1.1766
10f-Zn	1.80994	0.0824711	1.66978
11f-Zn	1.77255	0.0829504	1.36131
12f-Zn	1.80069	0.0344677	1.46767
1k-As	6.4279	1.03206	3.80533
2k-As	23.9135	0.508869	1.9217
3k-As	2.85777	0.447679	0.721485
4k-As	2.38227	0.584547	1.77692
5s-As	4.93196	0.898635	3.02496
6s-As	3.08191	1.56432	2.63035
7s-As	1.17028	0.466665	3.34045
8s-As	2.89467	0.524387	1.04959
9f-As	4.0061	3.99451	3.21176
10f-As	4.22179	3.23051	1.33488
11f-As	4.35734	2.72954	3.61857
12f-As	4.45185	1.29297	0.854397
1k-Se	3.48262	7.36686	0
2k-Se	1.56913	3.05009	0
3k-Se	1.91776	0.671281	0
4k-Se	1.98563	1.0289	1.13334
5s-Se	6.4022	3.05273	6.05092
6s-Se	0.781581	8.65876	0.690708
7s-Se	6.28965	0.836127	0
8s-Se	4.74792	1.30982	0.0971954
9f-Se	0.575083	11.5289	0.789822
10f-Se	0.0274766	8.82464	0.564055
11f-Se	0.0287847	6.00725	0.309038
12f-Se	0.0196505	9.12073	0.0777696
1k-Cd	1.70565	1.31526	1.5565
2k-Cd	1.7873	1.62125	2.13624
3k-Cd	1.86265	1.43454	1.62573
4k-Cd	1.64108	1.25625	1.6565
5s-Cd	1.78094	1.25621	1.69134
6s-Cd	1.68826	1.10829	1.71899
7s-Cd	1.66436	1.20315	1.86351
8s-Cd	3.2629	1.26187	1.76087
9f-Cd	6.19447	0.988158	3.96604
10f-Cd	5.14521	0.84118	4.54549
11f-Cd	5.02367	0.928829	6.05077
12f-Cd	5.56703	0.75475	4.80554
1k-Hg	0.576888	0.229952	0.157269
2k-Hg	0.238982	0.312647	0.929531
3k-Hg	0.234682	0.0964158	0.6629
4k-Hg	0.207039	0.140601	0.903731
5s-Hg	0.275839	0.270285	0.775947
6s-Hg	0.119792	0.233764	1.01124
7s-Hg	0.892673	0.36218	0.895745
8s-Hg	0.42022	0.338242	2.77825
9f-Hg	1.01607	1.5842	0.487949
10f-Hg	0.88569	1.52826	1.26108
11f-Hg	0.72285	0.826961	2.30671
12f-Hg	1.38822	1.63594	0.68517
1k-Pb	0.494606	0.292118	0.484236
2k-Pb	0.737711	0.317509	0.596836
3k-Pb	0.705311	0.556172	0.554862
4k-Pb	0.566151	0.157717	0.595449
5s-Pb	0.50762	0.651089	0.585432
6s-Pb	3.90296	0.200048	3.80217
7s-Pb	1.89567	0.569144	1.16302
8s-Pb	1.02441	0.154614	0.85949
9f-Pb	0.698354	0.0467353	0.485944
10f-Pb	0.662671	0.0401768	0.579021
11f-Pb	0.667116	0.0354118	0.580127
12f-Pb	0.607037	0.0179087	0.587774

## Sheet: Güç-Power
TTP	1	2	3
1k-cu	2.97817	0.608345	0.102963
2k-cu	3.14637	0.45148	0.0650582
3k-cu	3.40224	0.592247	0.0911312
4k-cu	3.29645	0.543366	0.0933312
5s-cu	0.188987	0.224199	0.19607
6s-Cu	0.168202	0.154528	0.360195
7s-Cu	0.159629	0.169921	0.20368
8s-Cu	0.170822	0.142262	0.218245
9f-Cu	0.351358	0.284923	0.375851
10f-Cu	0.278079	0.254456	0.677793
11f-Cu	0.380368	0.286517	0.391995
12f-Cu	0.231753	0.248953	0.228901
1k-Zn	0.00594903	2.72905	0.496362
2k-Zn	0.00354057	2.89563	0.524395
3k-Zn	0.00462846	3.21281	0.567041
4k-Zn	0.00185647	3.20382	0.549408
5s-Zn	1.45914	1.75544	2.04418
6s-Zn	0.998412	1.41741	1.37503
7s-Zn	1.01456	1.27854	1.39138
8s-Zn	1.07332	1.69939	1.40455
9f-Zn	1.04491	1.25586	0.815672
10f-Zn	0.76122	1.7364	0.988489
11f-Zn	0.988691	1.41816	1.10801
12f-Zn	0.660309	1.48004	0.843604
1k-As	2.62079	3.80533	0.991505
2k-As	1.21221	1.9217	0.590095
3k-As	1.37318	0.721485	0.771411
4k-As	0.399411	1.77692	0.309412
5s-As	5.951	3.02496	5.84157
6s-As	0.688821	2.63035	1.32034
7s-As	0.499577	3.34045	0.571795
8s-As	0.615206	1.04959	0.614618
9f-As	5.14201	20.6963	4.37637
10f-As	4.45803	18.2942	5.33558
11f-As	4.18566	22.0438	3.8903
12f-As	1.45943	4.25439	0.693389
1k-Se	4.41609	0	0.577403
2k-Se	1.20464	0	0.215608
3k-Se	0.980362	0	0.246531
4k-Se	0.687225	1.13334	0.219175
5s-Se	1.45279	6.05092	0.95389
6s-Se	0.150544	0.690708	0.0197661
7s-Se	0.121735	0	0
8s-Se	0	0.0971954	0
9f-Se	0	0	0
10f-Se	0.471451	1.29387	0
11f-Se	0.656679	0.338401	1.05254
12f-Se	0.612018	0	0.270381
1k-Cd	5.13852	1.5565	5.25063
2k-Cd	4.9348	2.13624	4.19276
3k-Cd	4.41132	1.62573	5.48392
4k-Cd	5.32928	1.6565	3.22954
5s-Cd	3.34275	1.69134	6.0672
6s-Cd	2.85323	1.71899	5.43066
7s-Cd	4.98722	1.86351	4.58814
8s-Cd	1.87925	1.76087	4.71171
9f-Cd	0.148142	9.73278	19.9134
10f-Cd	23.9637	10.0332	25.4912
11f-Cd	22.5715	16.7853	18.9021
12f-Cd	7.73203	10.1093	22.0018
1k-Hg	0.0842571	0.157269	0.0737466
2k-Hg	0.0584675	0.929531	0.0778972
3k-Hg	0.074718	0.6629	0.0825784
4k-Hg	0.103599	0.903731	0.107839
5s-Hg	0.045396	0.775947	0.0763076
6s-Hg	0.0455735	1.01124	0.0736592
7s-Hg	0.047163	0.895745	0.0484877
8s-Hg	0.05829	2.77825	0.0578493
9f-Hg	0.25754	2.45498	1.86961
10f-Hg	0.27609	7.49405	0.276615
11f-Hg	0.339143	1.42144	0.321128
12f-Hg	0.247473	4.06217	0.191298
1k-Pb	0.57115	0.484236	0.100079
2k-Pb	0.602962	0.596836	0.0954387
3k-Pb	0.53405	0.554862	0.0990487
4k-Pb	0.586057	0.595449	0.0815257
5s-Pb	0.437915	0.585432	0.649531
6s-Pb	2.62469	3.80217	2.50937
7s-Pb	0.883396	1.16302	1.88078
8s-Pb	0.523139	0.85949	0.848742
9f-Pb	0.199282	0.518391	0.433005
10f-Pb	0.407784	0.594894	0.552031
11f-Pb	0.418331	0.604212	0.406576
12f-Pb	0.279966	0.592683	0.433257
